# Supplementary material for: Visual Tracking of Hydrogen Sulfide: Application of a Novel Lysosome-Targeted Fluorescent Probe for Bioimaging and Food Safety Assessment
Source: Molecules. 2024 Aug 18;29(16):3906. doi: 10.3390/molecules29163906 (PMC11357609; doi:10.3390/molecules29163906)
Supplement: Supplementary file 1 [file molecules-29-03906-s001.zip]

Archive with 1 entries (1 files):
- molecules-3166611-supplementary.pdf
